# Supplementary material for: Control of Browning, Enzyme Activity, and Quality in Stored Fresh-cut Fruit Salads through Chitosan Coating Enriched with Bergamot Juice Powder
Source: Foods. 2024 Jan 1;13(1):147. doi: 10.3390/foods13010147 (PMC10779034; doi:10.3390/foods13010147)
Supplement: Supplementary file 1 [file foods-13-00147-s001.zip]

Archive with 1 entries (1 files):
- foods-2801067-supplementary.pdf
